# Supplementary material for: Functional Anatomy of Split Compound Eyes of the Whirligig Beetles Dineutus mellyi (Coleoptera: Gyrinidae)
Source: Insects. 2024 Feb 7;15(2):122. doi: 10.3390/insects15020122 (PMC10889679; doi:10.3390/insects15020122)
Supplement: Supplementary file 1 [file insects-15-00122-s001.zip]

Archive with 1 entries (1 files):
- insects-2798579-supplementary.pdf
